# Supplementary material for: Predicting vector distribution in Europe: at what sample size are species distribution models reliable?
Source: Front Vet Sci. 2025 May 29;12:1584864. doi: 10.3389/fvets.2025.1584864 (PMC12159067; doi:10.3389/fvets.2025.1584864)
Supplement: Supplementary file 2 [file Presentation_1.zip]

Archive with 10 entries (10 files):
- Supplementary Figure 1_Revised.tif
- Supplementary Figure 2.tif
- Supplementary Figure 3.tif
- Supplementary Figure 4.tif
- Supplementary Figure 5.tif
- Supplementary Figure 6.tif
- Supplementary Figure 7.tif
- Supplementary Figure 8.tif
- Supplementary Figure 9.tif
- Supplementary Figure 10.tif
